# Supplementary material for: Interactive parallel sex pheromone circuits that promote and suppress courtship behaviors in the cockroach
Source: PNAS Nexus. 2024 Apr 15;3(4):pgae162. doi: 10.1093/pnasnexus/pgae162 (PMC11058470; doi:10.1093/pnasnexus/pgae162)
Supplement: pgae162_Supplementary_Data [file pgae162_supplementary_data.zip]

Archive with 4 entries (4 files):
- PNASNEXUS-PNASNEXUS-2023-01140-TR-s01.docx
- PNASNEXUS-PNASNEXUS-2023-01140-TR-s02.docx
- PNASNEXUS-PNASNEXUS-2023-01140-TR-s03.mp4
- PNASNEXUS-PNASNEXUS-2023-01140-TR-s04.mp4
